# Supplementary material for: Sequencing of Lynch syndrome tumors reveals the importance of epigenetic alterations
Source: Oncotarget. 2017 Nov 14;8(64):108020–30. doi: 10.18632/oncotarget.22445 (PMC5746122; doi:10.18632/oncotarget.22445)
Supplement: Supplementary file 2 [file oncotarget-08-108020-s002.xlsx]

## Sheet: Som. mut. as second hit
Supplementary Table 1: Somatic point mutations as second hits in LS tumors stratified by LOH
		Somatic point mutation (VarScan)									Somatic point mutation (in silico predictions)
Sample ID	Germline mutation◊	Chromosome	Position (GRCh37)	Reference allele	Variant allele	Gene	Effect	Amino acid change/ (affected codon)	Tumor variant allele frequency (%)	VarScan somatic p-value	SIFT Pred (C)	Polyphen2 HVAR Pred (C)	MutationTaster Pred (C)	MutationAssessor Pred (C)	FATHMM Pred (C)	FATHMM MKL Coding Pred (C)	No. of 6 Predicted Tolerated	No. of 6 Predicted Damaging	Mutation ID in COSMIC (if present)	Conclusion about pathogenicity of somatic mutation (InSiGHT classification if available)§
LS-colorectal adenoma (n = 11)
Wild-type LOH or borderline LOH
KSKS19_32169AD	MLH1 c.1731+2247_1897-402del (Mutation 1)	chr3	37053590	G	A	MLH1	SPLICE_SITE_DONOR	out-of-frame deletion of exon 8	44.41	3.8598e-69	Damaging	Possibly damaging	Damaging	Predicted non-functional (low)	Damaging	Damaging	1 of 6 Predicted as Tolerated	5 of 6 Predicted as Damaging	1422584	Pathogenic (5)
KSKS22_32170AD	MLH1 c.454-1G>A (Mutation 2)	chr3	37092144	A	T	MLH1	STOP_LOST	*757Y	28.66	2.0502e-59			Damaging			Damaging	0 of 6 Predicted as Tolerated	2 of 6 Predicted as Damaging	25890	Unknown
ME18_32100AD	MLH1 c.454-1G>A (Mutation 2)	chr3	37070335	G	A	MLH1	NON_SYNONYMOUS_CODING	M490I	35	2.7689e-15	Damaging	Benign	Damaging	Predicted non-functional (neutral)	Damaging	Damaging	2 of 6 Predicted as Tolerated	4 of 6 Predicted as Damaging		Unknown
		chr3	37059041	G	A	MLH1	NON_SYNONYMOUS_CODING	V279M	25	4.1742e-14	Damaging	Probably damaging	Damaging	Predicted functional (medium)	Damaging	Damaging	0 of 6 Predicted as Tolerated	6 of 6 Predicted as Damaging		Unknown
		chr3	37067432	AG	A	MLH1	FRAME_SHIFT	(448)	29.79	2.4976e-11										Pathogenic
ME31_32253AD	MLH1 c.1975C>T (R659*)	None
ME69_32150AD	MLH1 c.454-1G>A (Mutation 2)	None
ME76_32263AD	MLH1 c.1731+2247_1897-402del (Mutation 1)	None
ME85_32265AD	MLH1 c.1731+2247_1897-402del (Mutation 1)	None
ME98_32270AD	MLH1 c.1039-1G>A	None
ME104_32272AD	MLH1 c.1731+2247_1897-402del (Mutation 1)	chr3	37061950	C	A	MLH1	NON_SYNONYMOUS_CODING	T345N	21.05	0.00012401	Damaging	Probably damaging	Damaging	Predicted functional (medium)	Damaging	Damaging	0 of 6 Predicted as Tolerated	6 of 6 Predicted as Damaging		Unknown
Mutant allele LOH
None
No LOH
KSKS5_32165AD	MLH1 c.1731+2247_1897-402del (Mutation 1)	chr3	37038192	G	A	MLH1	NON_SYNONYMOUS_CODING	G67R	35.34	2.193e-26	Damaging	Probably damaging	Damaging	Predicted functional (high)	Damaging	Damaging	0 of 6 Predicted as Tolerated	6 of 6 Predicted as Damaging	1422567	Pathogenic (5)
		chr3	37089175	G	A	MLH1	SPLICE_SITE_DONOR	in-frame deletion of exon 16	29.63	7.4356e-07			Damaging			Damaging	0 of 6 Predicted as Tolerated	2 of 6 Predicted as Damaging	25883	Likely pathogenic (4)
LOH could not be assessed¥
ME6_32247AD	MSH2 c.1552_1553del	chr2	47702410	G	A	MSH2	SPLICE_SITE_DONOR	in-frame deletion of exon 12	20.34	1.2733e-06			Damaging			Damaging	0 of 6 Predicted as Tolerated	2 of 6 Predicted as Damaging		Likely pathogenic (4)
LS-colorectal carcinoma (n = 18)
Wild-type LOH or borderline LOH
ME8_32102CA	MLH1 c.1731+2247_1897-402del (Mutation 1)	None
ME16_32185CA	MSH6 c.900_901insG	None
ME19_32189CA	MLH1 c.1731+2247_1897-402del (Mutation 1)	chr3	37059069	C	T	MLH1	NON_SYNONYMOUS_CODING	T288I	18.75	6.2986e-11	Damaging	Possibly damaging	Damaging	Predicted functional (medium)	Damaging	Damaging	0 of 6 Predicted as Tolerated	6 of 6 Predicted as Damaging		Unknown
ME25_32154CA	MLH1 c.1731+2247_1897-402del (Mutation 1)	chr3	37067415	CA	C	MLH1	FRAME_SHIFT	(443)	42.42	1.4593e-12										Pathogenic
		chr3	37050396	G	A	MLH1	NON_SYNONYMOUS_CODING	R182K	33.33	6.2209e-09	Tolerated	Benign	Damaging	Predicted non-functional (low)	Damaging	Damaging	3 of 6 Predicted as Tolerated	3 of 6 Predicted as Damaging		Unknown
ME25_32155CA	MLH1 c.1731+2247_1897-402del (Mutation 1)	None
ME33_32109CA	MLH1 c.1731+2247_1897-402del (Mutation 1)	chr3	37048553	C	T	MLH1	SPLICE_SITE_DONOR	splicing alteration	36.84	2.6391e-14	Damaging	Benign	Damaging	Predicted functional (medium)	Damaging	Damaging	1 of 6 Predicted as Tolerated	5 of 6 Predicted as Damaging		Predicted pathogenic ¤
ME54_32191CA	MLH1 c.1975C>T (R659*)	None
ME74_32262CA	MLH1 c.1731+2247_1897-402del (Mutation 1)	None
ME82_32162T	MLH1 c.454-1G>A (Mutation 2)	None
Mutant allele LOH or borderline LOH
ME16_32184CA	MSH6 c.900_901insG	chr2	48030639	AC	A	MSH6	FRAME_SHIFT	(1085)	26.43	2.2094e-33									13395,330655	Pathogenic
ME46_32153CA	MLH1 c.454-1G>A (Mutation 2)	chr3	37056036	G	A	MLH1	SPLICE_SITE_DONOR	in-frame deletion of exons 9 and 10	46.15	1.1352e-15			Damaging			Damaging	0 of 6 Predicted as Tolerated	2 of 6 Predicted as Damaging	29723	Pathogenic (5)
No LOH
ME4_32181CA	MSH2 c.1807G>A (D603N) ◊	None
ME60_32097T	MLH1 c.1731+2247_1897-402del (Mutation 1)	chr3	37045935	C	T	MLH1	NON_SYNONYMOUS_CODING	T117M	35.35	1.0613e-50	Damaging	Probably damaging	Damaging	Predicted functional (high)	Damaging	Damaging	0 of 6 Predicted as Tolerated	6 of 6 Predicted as Damaging		Pathogenic (5)
ME69_32149CA	MLH1 c.454-1G>A (Mutation 2)	None
ME73_32194CA	MLH1 c.1731+2247_1897-402del (Mutation 1)	chr3	37053590	G	A	MLH1	SPLICE_SITE_DONOR	out-of-frame deletion of exon 8	17.65	7.1483e-12	Damaging	Possibly damaging	Damaging	Predicted non-functional (low)	Damaging	Damaging	1 of 6 Predicted as Tolerated	5 of 6 Predicted as Damaging	1422584	Pathogenic (5)
ME83_32157T	MSH2 c.696_697delTT	chr2	47702320	A	AT	MSH2	FRAME_SHIFT	(639)	43.75	2.3841e-34										Pathogenic
LOH could not be assessed¥
ME16_32186CA	MSH6 c.900_901insG	chr2	48033484	G	A	MSH6	NON_SYNONYMOUS_CODING	R1263H	51.85	1.4068e-16	Damaging	Probably damaging	Damaging	Predicted non-functional (low)	Damaging	Damaging	1 of 6 Predicted as Tolerated	5 of 6 Predicted as Damaging		Unknown
		chr2	48030639	AC	A	MSH6	FRAME_SHIFT	(1085)	34.43	2.167e-15									13395,330655	Pathogenic
		chr2	48026969	C	T	MSH6	NON_SYNONYMOUS_CODING	S616F	25.93	4.387e-12	Damaging	Possibly damaging	Damaging	Predicted non-functional (low)	Damaging	Damaging	1 of 6 Predicted as Tolerated	5 of 6 Predicted as Damaging		Unknown
		chr2	48027259	G	T	MSH6	NON_SYNONYMOUS_CODING	D713Y	22.22	9.9777e-07	Damaging	Probably damaging	Damaging	Predicted functional (medium)	Damaging	Damaging	0 of 6 Predicted as Tolerated	6 of 6 Predicted as Damaging		Unknown
ME56_32108CA	MSH6 c.3312delT	None
LS-ovarian carcinoma (n = 16)
Wild-type LOH or borderline LOH
OC3_31718T#	MLH1 c.1731+2247_1897-402del (Mutation 1)	chr3	37089008	A	G	MLH1	SPLICE_SITE_ACCEPTOR	in-frame deletion of exon 16	25	0.0019264			Damaging			Damaging	0 of 6 Predicted as Tolerated	2 of 6 Predicted as Damaging		Likely pathogenic (4)
OC4_31723T	MLH1 c.1039-1G>A	chr3	37089095	G	T	MLH1	NON_SYNONYMOUS_CODING	G606V	18.18	0.0012857	Damaging	Possibly damaging	Damaging	Predicted non-functional (low)	Damaging	Damaging	1 of 6 Predicted as Tolerated	5 of 6 Predicted as Damaging		Unknown
OC6_31596T (left)#	MLH1 c.378C>G (Y126*)	None
OC6_31595T (right)	MLH1 c.378C>G (Y126*)	None
OC13_31591T (right)	MLH1 c.1731+2247_1897-402del (Mutation 1)	None
OC17_31600T	MLH1 c.1731+2247_1897-402del (Mutation 1)	chr2	47630383	G	A	MSH2	NON_SYNONYMOUS_CODING	G18D	18.18	0.00084174	Damaging	Probably damaging	Damaging	Predicted functional (medium)	Damaging	Damaging	0 of 6 Predicted as Tolerated	6 of 6 Predicted as Damaging		Unknown
OC19_31605T	MLH1 c.1731+2247_1897-402del (Mutation 1)	None
Mutant allele LOH
None
No LOH
OC1_32419T	MLH1 c.1975C>T (R659*)	None
OC12_31582T#	MLH1 c.1731+2247_1897-402del (Mutation 1)	chr3	37090047	T	C	MLH1	NON_SYNONYMOUS_CODING	Y646H	25	0.0018603	Damaging	Probably damaging	Damaging	Predicted functional (medium)	Damaging	Damaging	0 of 6 Predicted as Tolerated	6 of 6 Predicted as Damaging		Unknown
		chr3	37038162	A	G	MLH1	NON_SYNONYMOUS_CODING	K57E	18.18	0.0052682	Damaging	Probably damaging	Damaging	Predicted functional (medium)	Damaging	Damaging	0 of 6 Predicted as Tolerated	6 of 6 Predicted as Damaging		Unknown
LOH could not be assessed¥
OC2_31588T	MLH1 c.1731+2247_1897-402del (Mutation 1)	None
OC5_31576T	MSH2 c.1387-?_1661+?del (Ex 9-10 deletion)	chr2	47657041	C	T	MSH2	STOP_GAINED	Q413*	18.42	2.4661e-10			Damaging			Damaging	0 of 6 Predicted as Tolerated	2 of 6 Predicted as Damaging	26094	Pathogenic
OC7_31616T	MSH2 c.942+3A>T	chr2	47703505	G	A	MSH2	SPLICE_SITE_ACCEPTOR	out-of-frame deletion of exon 13	32.47	5.2653e-10			Damaging			Damaging	0 of 6 Predicted as Tolerated	2 of 6 Predicted as Damaging		Predicted pathogenic ¤
OC13_32433T (left)	MLH1 c.1731+2247_1897-402del (Mutation 1)	None
OC16_31614T	MLH1 c.1731+2247_1897-402del (Mutation 1)	None
OC18_31593T	MSH2 c.1566_1618del53	None
OC20_31609T	MLH1 c.1731+2247_1897-402del (Mutation 1)	None
Somatic mutations with VarScan p-value < 0.01 and minimum frequency of 20 % (or close to it) for the variant allele are shown.
Transcript reference sequences were ENST00000231790 for MLH1, ENST00000233146 for MSH2, and ENST00000234420 for MSH6.
◊All predisposing mutations are considered pathogenic based on InSiGHT classification and/or truncating nature. For the single missense variant, MSH2 D603N (InSiGHT class 3), functional analysis supports pathogenicity (Ollila et al., Hum Mutat 2008; 29: 1355-63).
#Clear cell carcinoma (the remaining ovarian carcinomas were of endometrioid histology).
§Website for InSiGHT database https://www.insight-group.org/. Truncating mutations (nonsense, frameshift, and splice site changes) are considered pathogenic (class 4-5) as a rule.
¤Website for Human Splicing Finder: http://www.umd.be/HSF3/index.html
¥Assay failed or DNA was unavailable.
