# Supplementary material for: Sequencing of Lynch syndrome tumors reveals the importance of epigenetic alterations
Source: Oncotarget. 2017 Nov 14;8(64):108020–30. doi: 10.18632/oncotarget.22445 (PMC5746122; doi:10.18632/oncotarget.22445)
Supplement: Supplementary file 3 [file oncotarget-08-108020-s003.xlsx]

## Sheet: Sheet1
Supplementary Table 2: Correlation between promoter methylation and somatic mutation tendencies.
					A	B	C	D
							No. of mutant genes among 578
Sample ID	Tumor %	Predisposing gene	MSI status	CIMP status*	No. of methylated markers/24§	No. of somatic mutations (VarScan p< 0.01)	Any mutant allele frequency	Mutant allele frequency > 25 %
LS-colorectal adenoma
KSKS5_32165AD	60	MLH1	MSI	negative	17	1590	534	115
KSKS19_32169AD	40	MLH1	MSI	negative	2	2192	109	41
KSKS22_32170AD	50	MLH1	MSI	negative	3	1469	64	20
ME31_32253AD	50	MLH1	MSI	negative	6	1531	470	158
ME76_32263AD	40	MLH1	MSI	negative	4	493	319	44
ME85_32265AD	30	MLH1	MSI	negative	ND	192	468	46
ME98_32270AD	50	MLH1	MSI	negative	2	850	433	19
ME104_32272AD	40	MLH1	MSI	negative	1	903	336	49
ME6_32247AD	40	MSH2	MSI	negative	2	1560	461	32
ME18_32100AD	50	MLH1	MSI	positive	9	1724	460	259
ME69_32150AD	50	MLH1	MSI	positive	8	1245	420	80
LS-colorectal carcinoma
ME33_32109CA	50	MLH1	MSI	negative	9	1062	393	260
ME46_32153CA	30	MLH1	MSI	negative	2	1039	408	54
ME69_32149CA	ND	MLH1	MSI	negative	1	1112	412	42
ME73_32194CA	50	MLH1	MSI	negative	6	2379	501	65
ME74_32262CA	ND	MLH1	MSI	negative	3	1207	403	34
ME82_32162T	30	MLH1	MSI	negative	4	148	111	16
ME4_32181CA	50	MSH2	MSI	negative	7	1578	460	80
ME83_32157T	80	MSH2	MSI	negative	ND	116	90	75
ME56_32108CA	50	MSH6	MSI	negative	5	813	339	63
ME8_32102CA	60	MLH1	MSI	positive	14	4123	445	272
ME19_32189CA	50	MLH1	MSI	positive	3	128	501	118
ME25_32154CA	60	MLH1	MSI	positive	ND	73	439	202
ME25_32155CA	40	MLH1	MSI	positive	4	1729	448	91
ME54_32191CA	50	MLH1	MSI	positive	4	793	262	26
ME60_32097T	60	MLH1	MSI	positive	16	2271	125	25
ME16_32184CA	40	MSH6	MSI	positive	12	1349	335	73
ME16_32185CA	30	MSH6	MSI	positive	3	725	363	39
ME16_32186CA	50	MSH6	MSI	positive	4	1707	455	219
LS-ovarian carcinoma
OC6_31595T	50	MLH1	MSI	negative	3	41	36	1
OC7_31616T	70	MSH2	MSI	negative	4	63	54	32
OC2_31588T	90	MLH1	MSI	negative	1	14	12	12
OC6_31596T	50	MLH1	MSI	negative	4	37	34	16
OC12_31582T	80	MLH1	MSI	negative	3	566	237	105
OC13_31591T	80	MLH1	MSI	negative	4	78	67	21
OC13_32433T	70	MLH1	MSI	negative	3	65	54	25
OC16_31614T	75	MLH1	MSI	negative	3	22	21	1
OC17_31600T	75	MLH1	MSI	negative	3	1853	469	19
OC19_31605T	90	MLH1	MSI	negative	3	38	35	24
OC20_31609T	50	MLH1	MSI	negative	4	6	6	4
OC18_31593T	75	MSH2	MSI	negative	2	236	165	41
OC3_31718T	60	MLH1	MSI	positive	7	2915	497	50
OC4_31723T	35	MLH1	MSI	positive	5	1548	397	76
OC5_31576T	50	MSH2	MSI	positive	6	3020	498	48
OC1_32419T	ND	MLH1	MSI	ND	ND	12	12	1
p-value						A vs. B	A vs. C	A vs. D
						0.068	0.002	0.006
*Dichotomous classification based on ME042-B2 for colorectal tumors and ME001-C1 for ovarian tumors (see Materials and Methods).
§ME001-C1 for all tumors, used for Pearson correlation analyses with marker methylation as a continuous variable (bottom).
ND, not determined.
