# Supplementary material for: Sequencing of Lynch syndrome tumors reveals the importance of epigenetic alterations
Source: Oncotarget. 2017 Nov 14;8(64):108020–30. doi: 10.18632/oncotarget.22445 (PMC5746122; doi:10.18632/oncotarget.22445)
Supplement: Supplementary file 4 [file oncotarget-08-108020-s004.xlsx]

## Sheet: High freq. mut. in genes
Supplementary Table 3: Distributions of genes according to their tendency to acquire high-frequency mutations (mutant allele frequency > 25 %)
Colorectal tumors					Ovarian tumors
No. of tumors mutant for a given gene		No. of genes mutant in the indicated number of tumors shown on the left			No. of tumors mutant for a given gene		No. of genes mutant in the indicated number of tumors shown on the left
29		0			16		0
˵		˵			15		0
18		2			14		0
17		0			13		0
16		3			12		0
15		1	72 genes		11		0	10 genes
14		7			10		0
13		2			9		0
12		14			8		1
11		16			7		0
10		10			6		0
9		17			5		9
8		27			4		6
7		38			3		24
6		43			2		74
5		64			1		179
4		69			0		285
3		89					578
2		69
1		56
0		51
		578
Cut-off 9/29 tumors (31 %)					Cut-off 5/16 tumors (31 %)
