# Supplementary material for: Sequencing of Lynch syndrome tumors reveals the importance of epigenetic alterations
Source: Oncotarget. 2017 Nov 14;8(64):108020–30. doi: 10.18632/oncotarget.22445 (PMC5746122; doi:10.18632/oncotarget.22445)
Supplement: Supplementary file 5 [file oncotarget-08-108020-s005.xlsx]

## Sheet: Pathway annotations
Supplementary Table 4: Pathway annotations of top 72 colorectal tumor and top 10 ovarian carcinoma-associated genes
A. Genes mutant with allele frequency > 25 % in at least 31 % of colorectal tumors (corresponding to Fig 1A)
	Colorectal tumors mutant out of 29			Ovarian carcinomas mutant out of 16			Colorectal vs. ovarian
	No.	%		No.	%		p-value*		Pathway§	Cancer Gene Census ¤
BRD4	18	62.069		1	6		0.00035		Epigenetic regulation (chromatin remodeler)	x
MLL2	18	62.069		4	25		0.029		Epigenetic regulation (H3K4 histone methyltransferase)
APC	16	55.1724		1	6		0.001		Wnt signaling	x
FLT4	16	55.1724		3	19		0.027		(= VEGFR3) Receptor tyrosine kinase signaling	x
NUMA1	16	55.1724		1	6		0.001		Chromosome segregation	x
TCF7L2	15	51.7241		0	0		0.00024		Wnt signaling	x
CARD11	14	48.2759		3	19		0.062		NF-κB signaling	x
GNAS	14	48.2759		2	13		0.023		G-protein signaling	x
MN1	14	48.2759		2	13		0.023		Other tumor suppressor gene	x
NACA	14	48.2759		2	13		0.023		Transcription factor
NOTCH1	14	48.2759		3	19		0.062		Notch signaling	x
NOTCH3	14	48.2759		3	19		0.062		Notch signaling
RPL22	14	48.2759		5	31		0.351		Ribosome biogenesis	x
PRDM16	13	44.8276		2	13		0.046		Transcription factor	x
PRKDC	13	44.8276		3	19		0.11		DNA repair & integrity
AFF3	12	41.3793		2	13		0.09		Transcription factor	x
BCL11B	12	41.3793		1	6		0.016		Other tumor suppressor gene	x
BCR	12	41.3793		5	31		0.541		Other function (GTPase activating protein)	x
BRD3	12	41.3793		3	19		0.189		Epigenetic regulation (chromatin remodeler)	x
CHD5	12	41.3793		5	31		0.541		Epigenetic regulation (chromatin remodeler)
EPHB6	12	41.3793		1	6		0.016		Other function (tumor suppressor?)
FAM123B	12	41.3793		0	0		0.003		Wnt signaling
FGFR3	12	41.3793		4	25		0.341		Receptor tyrosine kinase signaling	x
LRP5	12	41.3793		3	19		0.189		Wnt signaling
LTBP3	12	41.3793		2	13		0.09		Other function
PML	12	41.3793		1	6		0.016		Other function	x
RET	12	41.3793		0	0		0.003		Receptor tyrosine kinase signaling	x
SPEN	12	41.3793		2	13		0.09		Notch signaling	x
TSC2	12	41.3793		5	31		0.541		Target of rapamycin (TOR) signaling	x
AR	11	37.931		2	13		0.094		G-protein signaling	x
ARID1A	11	37.931		8	50		0.534		Epigenetic regulation (chromatin remodeler)	x
ATR	11	37.931		2	13		0.094		DNA repair & integrity	x
BCL9	11	37.931		0	0		0.004		Other function	x
BCOR	11	37.931		2	13		0.094		Transcription factor	x
COL1A1	11	37.931		2	13		0.094		Extracellular matrix	x
HECW1	11	37.931		1	6		0.033		Translation/protein homeostasis/ubiquitination
KAT6B	11	37.931		2	13		0.094		Epigenetic regulation (histone acetyltransferase)	x
KDM5C	11	37.931		1	6		0.033		Epigenetic regulation (H3K4 histone demethylase)	x
MED12	11	37.931		3	19		0.313		Transcription factor	x
MKL1	11	37.931		2	13		0.094		Transcription factor	x
PTCH1	11	37.931		1	6		0.033		Hedgehog signaling	x
RALGDS	11	37.931		0	0		0.004		G-protein signaling
SMARCA4	11	37.931		2	13		0.094		Epigenetic regulation (chromatin remodeler)	x
TERT	11	37.931		0	0		0.004		Telomere stability	x
ZNF668	11	37.931		1	6		0.033		Transcription factor
ARID1B	10	34.4828		1	6		0.067		Epigenetic regulation (chromatin remodeler)	x
ASXL1	10	34.4828		1	6		0.067		Epigenetic regulation (PcG protein, H3 methylation)	x
ATM	10	34.4828		3	19		0.322		DNA repair & integrity	x
DNMT3A	10	34.4828		0	0		0.008		Epigenetic regulation (DNA methyltransferase)	x
MYH9	10	34.4828		3	19		0.322		Cytoskeleton	x
PAK7	10	34.4828		0	0		0.008		MAPK signaling
PRF1	10	34.4828		0	0		0.008		Other function	x
SPECC1	10	34.4828		1	6		0.067		Other function
SRC	10	34.4828		2	13		0.164		Proto-oncogene	x
STXBP2	10	34.4828		1	6		0.067		Other function (intracellular vesicle trafficking)
AKAP9	9	31.0345		1	6		0.071		Other function (scaffolding protein)
ATRX	9	31.0345		1	6		0.071		Epigenetic regulation (chromatin remodeler); DNA repair & integrity	x
CBFA2T3	9	31.0345		1	6		0.071		Transcription factor	x
CIC	9	31.0345		3	19		0.491		Transcription factor	x
CREBBP	9	31.0345		1	6		0.071		Epigenetic regulation (histone acetyltransferase)	x
EP300	9	31.0345		2	13		0.279		Epigenetic regulation (histone acetyltransferase)	x
EPHA5	9	31.0345		1	6		0.071		Receptor tyrosine kinase signaling
FAM22B	9	31.0345		0	0		0.017		Other function
FOXO3	9	31.0345		1	6		0.071		Transcription factor	x
JAK3	9	31.0345		2	13		0.279		Immunity and inflammation	x
KDR	9	31.0345		0	0		0.017		Receptor tyrosine kinase signaling	x
MLL	9	31.0345		4	25		0.743		Epigenetic regulation (H3K4 histone methyltransferase)
MTOR	9	31.0345		3	19		0.491		Target of rapamycin (TOR) signaling	x
MTUS2	9	31.0345		1	6		0.071		Other function
PALLD	9	31.0345		0	0		0.017		Cytoskeleton
PTPRD	9	31.0345		2	13		0.279		Other function (protein tyrosine phosphatase receptor)
ZBTB16	9	31.0345		0	0		0.017		Transcription factor	x
										Total 50/72 (69 %)
B. Genes mutant with allele frequency > 25 % in at least 31 % of ovarian carcinomas (corresponding to Fig 1B)
	Ovarian carcinomas mutant out of 16			Colorectal tumors mutant out of 29			Ovarian vs. colorectal
	No.	%		No.	%		p-value*		Pathway§	Cancer Gene Census¤
ARID1A	8	50		11	38		0.534		Epigenetic regulation (chromatin remodeler)	x
BCR	5	31		12	41		0.541		Other function (GTPase activating protein)	x
CHD5	5	31		12	41		0.541		Epigenetic regulation (chromatin remodeler)
CHD6	5	31		8	28		1		Epigenetic regulation (chromatin remodeler)
MYH11	5	31		8	28		1		Cytoskeleton	x
PIK3CA	5	31		2	7		0.079		PI3K signaling	x
PTEN	5	31		4	14		0.245		PI3K signaling	x
RARA	5	31		4	14		0.245		G-protein signaling	x
RPL22	5	31		14	48		0.351		Ribosome biogenesis	x
TSC2	5	31		12	41		0.541		Target of rapamycin (TOR) signaling	x
										Total 8/10 (80 %)
*By Fisher's exact test.
§According to GeneCards (http://www.genecards.org) and relevant publications from PubMed (https://www.ncbi.nlm.nih.gov/pubmed).
¤According to Cancer Gene Census v82 (http://cancer.sanger.ac.uk/census) (467 genes, accessed August 24th 2017).
