# Supplementary material for: Sequencing of Lynch syndrome tumors reveals the importance of epigenetic alterations
Source: Oncotarget. 2017 Nov 14;8(64):108020–30. doi: 10.18632/oncotarget.22445 (PMC5746122; doi:10.18632/oncotarget.22445)
Supplement: Supplementary file 7 [file oncotarget-08-108020-s007.xlsx]

## Sheet: Performance charasteristics
Supplementary Table 6: Performance characteristics of panel sequencing
Sample ID		Read length	Paired	Mean target coverage	# Reads mapping to reference	% Reads mapping to reference	# READS (illumina PF, fastq)
KS19_32586B	Normal	101 bp	Yes	203.92	14737394	0.5556	26527224
KS22_32587B	Normal	101 bp	Yes	176.543	13158315	0.5512	23873490
KS5_32584B	Normal	101 bp	Yes	173.391	13160843	0.5811	22648500
KSKS19_32169AD	Tumor	101 bp	Yes	146.092	10235590	0.0956	107030442
KSKS22_32170AD	Tumor	101 bp	Yes	118.352	8843007	0.0904	97849010
KSKS5_32165AD	Tumor	101 bp	Yes	27.536	2280999	0.052	43886290
ME104_32081B	Normal	101 bp	Yes	152.351	11392083	0.5553	20516604
ME104_32272AD	Tumor	101 bp	Yes	25.4991	2055964	0.0583	35243220
ME16_31951B	Normal	101 bp	Yes	156.739	11948909	0.4947	24155354
ME16_32184CA	Tumor	101 bp	Yes	53.3958	3861912	0.0692	55836158
ME16_32185CA	Tumor	101 bp	Yes	38.9601	2994220	0.0591	50688882
ME16_32186CA	Tumor	101 bp	Yes	9.46262	833203	0.0211	39455446
ME18_31953B	Normal	101 bp	Yes	157.391	11667923	0.5367	21738728
ME18_32100AD	Tumor	101 bp	Yes	10.3757	778769	0.0237	32845678
ME19_32189CA	Tumor	101 bp	Yes	21.5028	1621764	0.0271	59910492
ME19_32535B	Normal	101 bp	Yes	136.947	10099532	0.4877	20709058
ME25_31960B	Normal	101 bp	Yes	145.091	10645163	0.5277	20171904
ME25_32154CA	Tumor	101 bp	Yes	10.5156	800585	0.0262	30560454
ME25_32155CA	Tumor	101 bp	Yes	20.0752	1753351	0.0214	81832962
ME31_31966B	Normal	101 bp	Yes	156.475	11694239	0.5956	19634000
ME31_32253AD	Tumor	101 bp	Yes	15.7239	1210946	0.0253	47932986
ME33_31968B	Normal	101 bp	Yes	146.06	10793931	0.5561	19408760
ME33_32109CA	Tumor	101 bp	Yes	4.64802	341526	0.0309	11035974
ME4_31939B	Normal	101 bp	Yes	147.029	11233515	0.5589	20099680
ME4_32181CA	Tumor	101 bp	Yes	16.6994	1315948	0.0296	44457278
ME46_31983B	Normal	101 bp	Yes	115.714	9295395	0.5452	17050442
ME46_32153CA	Tumor	101 bp	Yes	17.676	1365454	0.0303	45047396
ME54_31991B	Normal	101 bp	Yes	185.935	13773208	0.5709	24125782
ME54_32191CA	Tumor	101 bp	Yes	53.3983	4422959	0.0597	74078848
ME56_31993B	Normal	101 bp	Yes	176.858	12939157	0.5419	23875298
ME56_32108CA	Tumor	101 bp	Yes	44.1034	3616255	0.055	65801074
ME6_31941B	Normal	101 bp	Yes	219.075	16418250	0.5592	29360986
ME6_32247AD	Tumor	101 bp	Yes	40.3947	3432414	0.0248	138637718
ME69_32027B	Normal	101 bp	Yes	180.045	13393997	0.5276	25384378
ME69_32149CA	Tumor	101 bp	Yes	31.9229	2715375	0.0229	118690134
ME69_32150AD	Tumor	101 bp	Yes	25.4381	2164151	0.0228	94722214
ME73_32031B	Normal	101 bp	Yes	185.203	13714968	0.5013	27358404
ME73_32194CA	Tumor	101 bp	Yes	33.2993	2316489	0.0349	66321828
ME74_32032B	Normal	101 bp	Yes	146.526	10601916	0.4961	21372414
ME74_32262CA	Tumor	101 bp	Yes	50.7093	3415812	0.0866	39460740
ME76_32034B	Normal	101 bp	Yes	142.906	11165980	0.4803	23248418
ME76_32263AD	Tumor	101 bp	Yes	41.1429	3086960	0.0636	48529082
ME8_31943B	Normal	101 bp	Yes	118.775	9134002	0.5176	17645164
ME8_32102CA	Tumor	101 bp	Yes	8.20368	618717	0.0263	23497038
ME85_32042B	Normal	101 bp	Yes	210.931	15556172	0.5648	27542214
ME85_32265AD	Tumor	101 bp	Yes	42.6064	3333625	0.0286	116564706
ME98_32060B	Normal	101 bp	Yes	167.269	12630173	0.4842	26083068
ME98_32270AD	Tumor	101 bp	Yes	60.3895	4808597	0.0614	78316788
ME83_32043B	Normal	101 bp	Yes	123.994	8218795	0.6908	11897644
ME60_32004B	Normal	101 bp	Yes	159.171	10594967	0.5986	17699732
ME60_32097T	Tumor	101 bp	Yes	43.5531	3240105	0.0959	33776914
ME82_32039B	Normal	101 bp	Yes	169.441	10856257	0.6541	16598338
ME82_32162T	Tumor	101 bp	Yes	58.3255	3788833	0.1422	26635120
ME83_32157T	Tumor	101 bp	Yes	124.862	7554312	0.2707	27907874
OC12_31582T	Tumor	101 bp	Yes	7.00021	643583	0.0569	11306118
OC20_31609T	Tumor	101 bp	Yes	15.4068	1597761	0.08	19968576
OC4_31723T	Tumor	101 bp	Yes	16.5847	1338060	0.1011	13232466
OC2_32475N	Normal	101 bp	Yes	20.1148	1402126	0.0877	15990590
OC5_31576T	Tumor	101 bp	Yes	25.624	1918175	0.1489	12882826
OC3_31718T	Tumor	101 bp	Yes	28.1265	2292898	0.0397	57816204
OC17_31600T	Tumor	101 bp	Yes	31.724	3466559	0.0981	35343162
OC20_31677N	Normal	101 bp	Yes	37.82	3455097	0.0546	63336708
OC6_31595T	Tumor	101 bp	Yes	47.4371	3667997	0.0477	76870842
OC18_31593T	Tumor	101 bp	Yes	44.4349	4010585	0.0486	82461360
OC6_31594N	Normal	101 bp	Yes	61.2809	4682223	0.0839	55807716
OC7_31616T	Tumor	101 bp	Yes	67.9075	5414372	0.07	77380164
OC1_32392N	Normal	101 bp	Yes	74.8304	5135330	0.1694	30322070
OC7_31615N	Normal	101 bp	Yes	70.0745	5241061	0.0596	87883066
OC12_7194B	Normal	101 bp	Yes	95.493	7597785	0.5325	14267916
OC6_31596T	Tumor	101 bp	Yes	92.6167	6949260	0.0721	96335650
OC16_31613N	Normal	101 bp	Yes	88.0766	6488642	0.1454	44618980
OC16_31614T	Tumor	101 bp	Yes	85.0769	6088704	0.0706	86250134
OC1_32419T	Tumor	101 bp	Yes	96.1499	6389298	0.1961	32574216
OC13_31591T	Tumor	101 bp	Yes	95.8663	7270008	0.1139	63838458
OC2_31588T	Tumor	101 bp	Yes	121.645	8296225	0.1907	43513482
OC4_31974B	Normal	101 bp	Yes	216.256	15108933	0.7432	20330778
OC13_32433T	Tumor	101 bp	Yes	191	13328883	0.126	105811794
OC19_31605T	Tumor	101 bp	Yes	186.718	14001374	0.2169	64560676
OC3_7094B	Normal	101 bp	Yes	258.868	18943828	0.7026	26960890
OC13_7767B	Normal	101 bp	Yes	337.241	24851773	0.7798	31868740
OC19_K10000B	Normal	101 bp	Yes	232.334	17995895	0.2518	71480094
OC17_8687B	Normal	101 bp	Yes	533.745	41448097	0.3225	128527890
OC5_30823N	Normal	101 bp	Yes	701.509	54042719	0.2579	209562198
OC18_31592N	Normal	101 bp	Yes	145.514	8634704	0.5901	14631636
T, Tumor; B, Blood; N, Normal endometrium
